# Supplementary material for: Brand audit attribution of plastic litter in the African Great Lakes: dominance of national manufacturers and implications for extended producer responsibility
Source: Environ Sci Pollut Res Int. 2026 Jul 10;33(23):11654–64. doi: 10.1007/s11356-026-38019-w (PMC13424575; doi:10.1007/s11356-026-38019-w)
Supplement: Supplementary file 1 — Supplementary Material File 1 (XLSX 24.7 KB) [file 11356_2026_38019_MOESM1_ESM.xlsx]

## Sheet: Brand Audit
Clean Shores Great Lakes Brand Audit Dataset
Waste Category	Item Category	Brand Name	Manufacturer	Origin	Count
Plastics	Beverage bottles	Jambo Water	Jambo Group of Companies	National	1251
Plastics	Beverage bottles	Azam Energy	Bakhresa Food Products Ltd	National	1167
Plastics	Beverage bottles	Jambo Power	Jambo Group of Companies	National	672
Plastics	Soft plastics	Niceone Washing Powder	Prance International Co. Ltd	National	511
Plastics	Beverage bottles	Mo Extra	MeTL Group	National	408
Plastics	Cups and plates	U-Fresh Mango	U-Fresh Food Ltd	National	401
Plastics	Beverage bottles	Dew Drop	Dew Drop Drinks Co. Ltd	National	328
Glass	Glass Beverage bottles	Ambiance	Ambiance Distillers Ltd	National	255
Plastics	Soft plastics	Kleesoft	Keds Tanzania Company Ltd	National	248
Glass	Glass Beverage bottles	Konyagi	Tanzania Breweries Limited	National	238
Plastics	Food wrappers	Neel Premium Salt	Neelkath Salt Ltd	National	223
Plastics	Soft plastics	Doffi	Keds Tanzania Company Ltd	National	216
Plastics	Beverage bottles	Shimha	Premidis Limited	National	215
Plastics	Beverage bottles	Mo Extra Energy	MeTL Group	National	181
Plastics	Soft plastics	Family	G&B Soap Industries	National	164
Plastics	Food wrappers	Nice Biscuits	Furaha Nyanza Co. Ltd.	National	163
Plastics	Beverage bottles	Jembe Energy	WATERCOM (T) LTD	National	145
Plastics	Beverage bottles	Highlife	Derick Global Trading Company LTD	National	144
Plastics	Food wrappers	Ivori Butter Milk	Iringa Foods & Beverages Ltd	National	141
Plastics	Food wrappers	Kreema Toffee	Bakhresa Food Products Ltd	National	140
Plastics	Beverage bottles	Pepsi	PepsiCo	International	137
Plastics	Beverage bottles	Apple Punch	Bakhresa Food Products Ltd	National	104
Plastics	Beverage bottles	Azam Malt	Bakhresa Food Products Ltd	National	102
Plastics	Beverage bottles	Jambo Vito Soda	Jambo Group of Companies	National	102
Plastics	Beverage bottles	Coca-Cola	The Coca-Cola Company	International	94
Plastics	Beverage bottles	Fanta	The Coca-Cola Company	International	90
Glass	Glass Beverage bottles	Kilimanjaro	Tanzania Breweries Limited	National	90
Plastics	Beverage bottles	Jambo Lemon	Jambo Group of Companies	National	88
Glass	Glass Beverage bottles	K-Vant	Megatrade Investment Ltd	National	88
Plastics	Soft plastics	Poa	MeTL Group	National	86
Plastics	Beverage bottles	Azam Ukwaju	Bakhresa Food Products Ltd	National	84
Plastics	Beverage bottles	Jambo Pineapple	Jambo Group of Companies	National	76
Plastics	Plastic sachets	Chai Leo	Chai Leo Ltd	National	75
Plastics	Beverage bottles	Jambo Energy	Jambo Group of Companies	National	71
Paper/Cardboard	Cigarette packets	Winston	Tanzania Cigarette Company	National	70
Plastics	Beverage bottles	Mirinda	PepsiCo	International	66
Plastics	Beverage bottles	Jambo Coco	Jambo Group of Companies	National	61
Glass	Glass Beverage bottles	Valuer	Tanzania Breweries Limited	National	60
Plastics	Beverage bottles	Jambo Embe Dodo	Jambo Group of Companies	National	58
Plastics	Beverage bottles	Afya Water	WATERCOM (T) LTD	National	53
Plastics	Soft plastics	Kensalt	Kensalt Ltd	Regional	53
Plastics	Beverage bottles	Azam Embe	Bakhresa Food Products Ltd	National	52
Plastics	Beverage bottles	Mo Malt	MeTL Group	National	52
Plastics	Soft plastics	Kibuyu	Menengai Oil Refineries Ltd	Regional	51
Glass	Glass Beverage bottles	Robot Gin	Trinity Products Ltd	National	50
Glass	Glass Beverage bottles	5 Gin	John Beverages T Limited	National	49
Plastics	Beverage bottles	Farasi Mweupe	VL Investments Ltd	National	48
Plastics	Beverage bottles	Azam Apple Malt	Bakhresa Food Products Ltd	National	44
Plastics	Beverage bottles	Novida	The Coca-Cola Company	International	42
Metals	Cans (drink)	Grand Malt	Tanzania Breweries Limited	National	41
Plastics	Beverage bottles	Crystal Spring	Hilton Manufacturing Company	National	40
Plastics	Beverage bottles	Ginger Power	Akayabagu	Regional	39
Plastics	Food wrappers	Kwality Biscuit	Furaha Nyanza Co. Ltd.	National	38
Plastics	Plastic sachets	Foma	Murzah Wilmar East Africa Ltd	National	36
Plastics	Food wrappers	Butter Candy	Candy Kenya Ltd	Regional	34
Plastics	Beverage bottles	Kiwingu	Kilimanjaro Biochem Ltd	National	33
Plastics	Beverage bottles	Uhai	Bakhresa Food Products Ltd	National	32
Plastics	Food wrappers	Cool Bar	Bakhresa Food Products Ltd	National	30
Plastics	Food wrappers	Azam Strawberry	Bakhresa Food Products Ltd	National	29
Glass	Glass Beverage bottles	Empire Care	Blue Nile Distilleries Ltd	National	29
Plastics	Cups and plates	U-Fresh Pineapple	U-Fresh Food Ltd	National	29
Plastics	Beverage bottles	Jambo Malta	Jambo Group of Companies	National	27
Plastics	Plastic sachets	Panic AS Yoghurt	Kanova Dairy Farms	National	27
Plastics	Beverage bottles	African Fruit	Bakhresa Food Products Ltd	National	25
Metals	Cans (drink)	Castle Lite	Tanzania Breweries Limited	National	25
Plastics	Beverage bottles	Coffee Malt	Bakhresa Food Products Ltd	National	23
Plastics	Beverage bottles	Dasani	The Coca-Cola Company	International	23
Plastics	Bottles/Containers	Whitedent	Chemi & Cotex Ltd	National	23
Plastics	Food wrappers	XXL Bigger	Mzuri Sweets Ltd	Regional	23
Plastics	Food wrappers	Ballcone	Bakhresa Food Products Ltd	National	22
Glass	Glass Beverage bottles	Bwana Vodka	Trinity Products Ltd	National	22
Glass	Glass Beverage bottles	Flying Fish	Tanzania Breweries Limited	National	22
Plastics	Food wrappers	Jambo Biscuits	Jambo Group of Companies	National	22
Paper/Cardboard	Cardboard boxes	Mo Protector	METL Group	National	22
Plastics	Beverage bottles	U-Fresh Power	U-Fresh Food Ltd	National	22
Glass	Glass Beverage bottles	Windhoek	Namibia Breweries Ltd (Heineken N.V.)	Regional	22
Plastics	Beverage bottles	Akayabagu Tangawizi	Bakhresa Food Products Ltd	National	20
Plastics	Food wrappers	Maziwa Biscuit	Furaha Nyanza Co. Ltd.	National	20
Plastics	Food wrappers	King Limau	Mikoani Edible Oils & Detergents	National	19
Plastics	Bottles/Containers	REDGOLD Tomato Sauce	Darsh Industries Ltd	National	19
Plastics	Beverage bottles	Apple Crush	Bakhresa Food Products Ltd	National	18
Glass	Glass Beverage bottles	Banana Vodka	Trinity Products Ltd	National	18
Plastics	Food wrappers	Glucose Powder	Bake Food International Ltd	National	18
Plastics	Food wrappers	Jambo Sweets	Jambo Group of Companies	National	18
Plastics	Food wrappers	King Kuba	Mzuri Sweets Ltd	Regional	18
Glass	Glass Beverage bottles	Ampizen 125	Zenufa Laboratories Ltd	National	16
Glass	Glass Beverage bottles	Crown Vodka	Trinity Products Ltd	National	16
Plastics	Beverage bottles	Jambo Crush Apple	Jambo Group of Companies	National	15
Plastics	Food wrappers	Mo Spaghetti	MeTL Group	National	15
Plastics	Food wrappers	Choco Chix	Bakhresa Food Products Ltd	National	14
Plastics	Beverage bottles	Azam Mango Juice	Bakhresa Food Products Ltd	National	13
Plastics	Bottles/Containers	Body Luxe	Tanga Pharmaceutical & Plastics Ltd	National	13
Plastics	Beverage bottles	Go Fresh	Go Fresh Enterprise SPRL	National	13
Plastics	Food wrappers	Jambo Cream Chocolate	Jambo Group of Companies	National	13
Plastics	Soft plastics	Taifa Soap Bar	MeTL Group	National	13
Plastics	Bottles/Containers	Family Care Powder	Tanga Pharmaceutical & Plastics Ltd	National	12
Glass	Glass Beverage bottles	Heineken	Heineken N.V.	International	12
Plastics	Food wrappers	Ibelo	Vanmax International Food Ltd	International	12
Plastics	Straws, stirrers	Imperial	Imperial Packaging Ltd	National	12
Plastics	Bottles/Containers	Kasuku	Kapa Oil Refineries Ltd	Regional	12
Plastics	Beverage bottles	Tukuyu	Tukuyu Spring	National	12
Plastics	Bottles/Containers	Battery Acid	Voltmax Battery Manufacture Ltd	International	11
Plastics	Beverage bottles	Jambo Ginger	Jambo Group of Companies	National	11
Glass	Glass Beverage bottles	Karibu	Twiga Brew	National	11
Glass	Glass Beverage bottles	Pearl	Leading Distillers (U) Limited	National	11
Plastics	Cups and plates	U-Fresh Passion	U-Fresh Food Ltd	National	11
Plastics	Bottles/Containers	Asili Tanga	ETS Musavuli	National	10
Glass	Glass Beverage bottles	Bongo Don	Serengeti Breweries Ltd	National	10
Plastics	Bottles/Containers	Colgate	Colgate-Palmolive Company	International	10
Plastics	Beverage bottles	Twist Tangawizi	Motisun Group	National	10
Plastics	Plastic sachets	Azam Nice	Bakhresa Food Products Ltd	National	9
Plastics	Food wrappers	Chai Biscuits	Bake Food International Ltd	National	9
Plastics	Food wrappers	Faraja Coffee	Karumo Investment Co Ltd	National	9
Plastics	Food wrappers	Glucose Biscuits	Bake Food International Ltd	National	9
Glass	Glass Beverage bottles	Hanson's Choice	East Africa Spirits (T) Limited	National	9
Plastics	Beverage bottles	Jambo Ukwaju	Jambo Group of Companies	National	9
Plastics	Beverage bottles	King Gin	Arisa Investment	National	9
Paper/Cardboard	Cartons (Tetrapak)	Lecotrim	Laboratory and Allied Ltd	Regional	9
Plastics	Food wrappers	Malkia	Sahara Enterprises Ltd	National	9
Plastics	Food wrappers	Mini Crunchy	Fujian Shishi City Ltd	International	9
Plastics	Beverage bottles	Tunda	Motisun Group	National	9
Paper/Cardboard	Cartons (Tetrapak)	Blue Fish	Yiwu Tubo Paper Products Co., Ltd	International	8
Plastics	Food wrappers	Butter Milk	Vanmax International Food Ltd	International	8
Plastics	Food wrappers	Chinga Chai	Furaha Nyanza Co. Ltd.	National	8
Plastics	Food wrappers	Jambo Cream	Jambo Group of Companies	National	8
Plastics	Beverage bottles	Mo Pride	MeTL Group	National	8
Plastics	Cups and plates	U-Fresh Mango Milk	U-Fresh Food Ltd	National	8
Plastics	Cups and plates	U-Fresh Strawberry Milk	U-Fresh Food Ltd	National	8
Plastics	Beverage bottles	Fursana	Bakhresa Food Products Ltd	National	7
Plastics	Soft plastics	Kaysalt	Krystalline Salt Ltd	Regional	7
Plastics	Cigarette packet wrapping	Master	Mastermind Tobacco (T) Ltd	National	7
Plastics	Beverage bottles	Mo Portello	MeTL Group	National	7
Plastics	Food containers	Redgold Tomato	M/S Darsh Industries Ltd	National	7
Plastics	Plastic sachets	REDGOLD Tomato Sauce	Darsh Industries Ltd	National	7
Plastics	Beverage bottles	Vimto	Bakhresa Food Products Ltd	National	7
Plastics	Food wrappers	Azam Ice Cream	Bakhresa Food Products Ltd	National	6
Plastics	Food wrappers	Ben Ten	Real Food Ltd	Regional	6
Plastics	Food wrappers	Hakika Coffee	Hakika Brewers Ltd	National	6
Plastics	Food wrappers	London	Tanbev Company Ltd	International	6
Plastics	Beverage bottles	Minute Maid	The Coca-Cola Company	International	6
Plastics	Food wrappers	Orange	Furaha Nyanza Co. Ltd.	National	6
Plastics	Beverage bottles	Sprite	The Coca-Cola Company	International	6
Plastics	Bottles/Containers	Baby Soft	Chemi & Cotex Ltd	National	5
Plastics	Soft plastics	DOA	Royal Soap and Detergent Industrial Limited	National	5
Plastics	Beverage bottles	Hilltop	Hilton Manufacturing Company	National	5
Plastics	Food wrappers	Ivori Diary Milk	Iringa Foods & Beverages Ltd	National	5
Plastics	Beverage bottles	Jambo Apple Malt	Jambo Group of Companies	National	5
Plastics	Beverage bottles	Jambo Cola	Jambo Group of Companies	National	5
Plastics	Beverage bottles	Kombucha	Chato Beverages Company	National	5
Plastics	Food wrappers	Loya	Promasidor Nigeria Ltd	International	5
Paper/Cardboard	Cardboard boxes	MO 29	METL Group	National	5
Plastics	Food wrappers	String Duo	Bakhresa Food Products Ltd	National	5
Plastics	Cups and plates	U-Fresh Milk	U-Fresh Food Ltd	National	5
Plastics	Bottles/Containers	Vaseline	TPPL	National	5
Plastics	Soft plastics	Zana	Cupid Ltd	National	5
Plastics	Food wrappers	Zoom	Furaha Nyanza Co. Ltd.	National	5
Plastics	Bottles/Containers	Afrocare	Tanga Pharmaceutical & Plastics Ltd	National	4
Plastics	Bottles/Containers	Aloe Vera	NHR Oils Company	National	4
Plastics	Food wrappers	Bwiza	Nyanzala	Regional	4
Plastics	Food wrappers	Coconut Cream	Bakhresa Food Products Ltd	National	4
Plastics	Food wrappers	Energy Biscuits	Furaha Nyanza Co. Ltd.	National	4
Plastics	Beverage bottles	Jambo Chungwa	Jambo Group of Companies	National	4
Plastics	Beverage bottles	Jambo Orange	Jambo Group of Companies	National	4
Plastics	Beverage bottles	Kinju	Lodhia Food Products	National	4
Plastics	Food wrappers	Mambo Jambo	Furaha Nyanza Co. Ltd.	National	4
Plastics	Food wrappers	Milko	Vanmax International Food Ltd	International	4
Metals	Cans (food)	Milo Nestlé	Nestlé Kenya Limited	Regional	4
Plastics	Beverage bottles	Mountain Dew	PepsiCo	International	4
Plastics	Plastic sachets	Pasha Instant	Istanbul Dosu Maya Ltd Co	International	4
Plastics	Soft plastics	Sawa Family	Pwani Oil Products Ltd	Regional	4
Plastics	Soft plastics	Softcare	Keds Tanzania Company Ltd	National	4
Plastics	Plastic sachets	SunSalt	Mombasa Polyster Ltd	Regional	4
Plastics	Soft plastics	Tulip	Radant Industries Ltd	Regional	4
Plastics	Beverage bottles	Acqua Rock	Niayo Bottling Co. Ltd	Regional	3
Plastics	Food wrappers	Big Boss	Mzuri Sweets Ltd	Regional	3
Plastics	Bottles/Containers	Body Line	Chemi & Cotex Ltd	National	3
Glass	Glass Beverage bottles	Budweiser	Anheuser-Busch InBev	International	3
Plastics	Plastic sachets	Bwana Sukari	Kilombero Sugar Co. Ltd	National	3
Metals	Cans (food)	Ceres Juice	Nestlé Kenya Limited	Regional	3
Plastics	Bottles/Containers	Coco Pulp	Angel Cosmetics	International	3
Plastics	Bottles/Containers	Cocoa Butter Butter	Mamujee Products Ltd	National	3
Plastics	Plastic sachets	Cremelo Vanilla	Bectors Food Specialities Ltd	International	3
Plastics	Bottles/Containers	Herbal	TPPL	National	3
Plastics	Food wrappers	Ivori Chocolate	Iringa Foods & Beverages Ltd	National	3
Plastics	Food wrappers	Jambo Cream Strawberry	Jambo Group of Companies	National	3
Plastics	Food wrappers	Kela Bakery	Kela Bakerly Ltd	National	3
Plastics	Bottles/Containers	Kwanza Milk	Kwanza Ventures Co. Ltd	National	3
Paper/Cardboard	Cigarette packets	Master	Mastermind Tobacco (T) Ltd	National	3
Plastics	Food wrappers	Milk Biscuits	Furaha Nyanza Co. Ltd.	National	3
Metals	Cans (drink)	Mo Malto	METL Group	National	3
Plastics	Other plastics	Movit	Movitproducts Ltd	National	3
Plastics	Beverage bottles	Mwanza Drinking Water	Mwanza Pure Drinking Water Ltd	National	3
Plastics	Plastic sachets	Santa Lucia	Wilmar Pasta Tanzania Ltd	National	3
Plastics	Food wrappers	Simba Biscuits	Simba Africa	National	3
Metals	Cans (food)	Tanica Coffee	Tonica DLC	National	3
Plastics	Food wrappers	Toto’s Biscuits	Furaha Nyanza Co. Ltd.	National	3
Plastics	Cups and plates	U-Fresh Bitter Lemon	U-Fresh Food Ltd	National	3
Plastics	Bottles/Containers	Vestiline Powder	Tanga Pharmaceutical & Plastics Ltd	National	3
Plastics	Food wrappers	Aerial	Procter & Gamble	International	2
Plastics	Beverage bottles	Aqua Rock	Ndiyo Bottling Company Ltd	National	2
Plastics	Food wrappers	Azania King Limau	Mikoani Edible Oils & Detergents	National	2
Plastics	Food wrappers	Banana Cream	Shakti Food Industries Ltd	National	2
Paper/Cardboard	Cartons (Tetrapak)	Best Coffee	Shakakye Trading Co. Ltd	International	2
Plastics	Bottles/Containers	Blue Band	Unilever Kenya Ltd	Regional	2
Glass	Glass Beverage bottles	Captain Morgan	Serengeti Breweries Ltd	National	2
Plastics	Food wrappers	Chai Bora	Tanzania Tea Parkers	National	2
Plastics	Soft plastics	Covex	Dalan Kimya End A.S Ltd	International	2
Plastics	Food wrappers	Cow Bell	Promasidor Nigeria Ltd	International	2
Plastics	Beverage bottles	Dalan	Salam Kimya End AS	Regional	2
Plastics	Beverage bottles	Dawa Plus	Motisun Group	National	2
Plastics	Food wrappers	Diary milk	Mondollaze South Africa PTY Ltd	International	2
Plastics	Food wrappers	Dina	Simba Food Products	National	2
Plastics	Food wrappers	Edom	Nyanza Bottling Company Ltd	National	2
Paper/Cardboard	Cigarette packets	Embassy King	Tanzania Cigarette Company	National	2
Plastics	Bottles/Containers	Epiderm Crème	Salina Laboratories PVT Ltd	International	2
Plastics	Bottles/Containers	Funkream Cream	Kremoint Pharma PVT Ltd	National	2
Plastics	Beverage bottles	Ginger Juice	Saidi Mazana Food Product	National	2
Plastics	Bottles/Containers	Goldy Talcum Powder	Tanga Pharmaceutical & Plastics Ltd	National	2
Plastics	Food wrappers	Italiano	Lark Gaida Mah Organic	International	2
Plastics	Food wrappers	Ivori Mint	Iringa Foods & Beverages Ltd	National	2
Plastics	Beverage bottles	Jambo Apple	Jambo Group of Companies	National	2
Plastics	Food wrappers	Jambo Cream Banana	Jambo Group of Companies	National	2
Plastics	Food wrappers	Jambo Ice Cream	Jambo Group of Companies	National	2
Plastics	Beverage bottles	Jambo Mambo	Jambo Group of Companies	National	2
Paper/Cardboard	Cardboard boxes	Kangaroo	Kangaroo Brands Ltd	International	2
Plastics	Food wrappers	Kina Kube	Mzuri Sweets Ltd	Regional	2
Plastics	Beverage bottles	Krest	The Coca-Cola Company	International	2
Plastics	Beverage bottles	Kwanza Pure Drinking Water	Fide Investment Company Ltd	National	2
Plastics	Beverage bottles	Master Gin	Matisuper Brand	National	2
Plastics	Bottles/Containers	Masterkutu	Baynoe Chem Co.Ltd	National	2
Plastics	Bottles/Containers	Max Guard	MIL Ltd	International	2
Plastics	Food wrappers	Milk & Malt	Tabisco Enterprises Ltd	National	2
Plastics	Food wrappers	Mint	Tabisco Enterprises Ltd	National	2
Plastics	Food wrappers	Mliamau	Furaha Nyanza Co. Ltd.	National	2
Plastics	Food wrappers	Mo Chocolate	MeTL Group	National	2
Plastics	Beverage bottles	Mo Chungwa	Maisha Bottlers Ltd	National	2
Plastics	Food containers	Nice Coconut	Alfa Confectioneries Tanzania Ltd	National	2
Plastics	Food wrappers	Nice One Biscuits	Kwaility	National	2
Plastics	Food wrappers	No Spaghetti	Dar Macoron Industries Ltd	National	2
Plastics	Food wrappers	Omo	Unilever Kenya Ltd	Regional	2
Plastics	Bottles/Containers	Parachute	Tanga Pharmaceutical & Plastics Ltd	National	2
Plastics	Food wrappers	Pilau Max	Senepack (T) Ltd	National	2
Plastics	Food wrappers	Pmp Tablet	Sparsh Bio Tech PVT	International	2
Paper/Cardboard	Cigarette packets	Portsman	Tanzania Cigarette Company	National	2
Metals	Cans (drink)	Safari	Tanzania Breweries Limited	National	2
Plastics	Food wrappers	Sandwich Biscuits	Jambo Group of Companies	National	2
Plastics	Beverage bottles	Sayona Tunda	Sayona drinks Ltd	National	2
Plastics	Food wrappers	Shortcake	Bakhresa Food Products Ltd	National	2
Plastics	Bottles/Containers	Skala	Tanga Pharmaceutical & Plastics Ltd	National	2
Plastics	Bottles/Containers	Skolts	Dag Farm Company Ltd	National	2
Metals	Cans (food)	Soya Nyama	Mother Plastics Food Ltd	National	2
Plastics	Beverage bottles	Strong	Superbrand Ltd	National	2
Plastics	Beverage bottles	Tanzanite	Matisuper Brand	National	2
Plastics	Bottles/Containers	Vestline	Tanga Pharmaceutical & Plastics Ltd	National	2
Plastics	Bottles/Containers	Vestline Jelly	Tanga Pharmaceutical & Plastics Ltd	National	2
Plastics	Plastic sachets	ASAS Milk	ASAS Dairies Ltd	National	1
Metals	Foil wrappers	Azam Chix	Bakhresa Food Products Ltd	National	1
Plastics	Beverage bottles	Azam Ubuyu	Bakhresa Food Products Ltd	National	1
Plastics	Bottles/Containers	Baby Care	Mamujee Products Ltd	National	1
Plastics	Bottles/Containers	Balton	Haifa Chemicals Ltd	National	1
Plastics	Bottles/Containers	Banmsters	Chemi & Cotex Ltd	National	1
Metals	Foil wrappers	Basco Value	Bake Food International Ltd	National	1
Plastics	Bottles/Containers	Beauti	COCO Cosmetics Ltd	International	1
Paper/Cardboard	Cartons (Tetrapak)	Benzil Milk	Benzil Milk	National	1
Plastics	Food wrappers	Big Bom	Shantou Yixin Food Co. Ltd	Regional	1
Plastics	Food wrappers	Black Shine	Swiss Multinational Company	National	1
Plastics	Food wrappers	Blueberry Cream	United Food Industries Co. Ltd	International	1
Plastics	Soft plastics	Bright Up	MAZ International Ltd	National	1
Plastics	Bottles/Containers	Caro Light	Angel Cosmetics	International	1
Plastics	Food wrappers	Chai Safi	MeTL Group	National	1
Plastics	Food wrappers	Chinga Maziwa Biscuit	Furaha Nyanza Co. Ltd.	National	1
Plastics	Food wrappers	City Bakery	City Bakery Mwanza	National	1
Plastics	Food wrappers	City Bread	See Swee Royale Confectionery Ltd	National	1
Plastics	Food wrappers	Cocollagen	GMP HACCP & ISSO	Regional	1
Plastics	Bottles/Containers	Comfy	Pan Africa	National	1
Plastics	Plastic sachets	Commesso Panya	SMK Chemical Ltd	National	1
Plastics	Bottles/Containers	Coral Glue	Insignia Ltd	National	1
Glass	Glass Beverage bottles	Corona Extra	Anheuser-Busch InBev	International	1
Plastics	Plastic sachets	Cream Fresh	Ravi Food PVT Ltd	Regional	1
Paper/Cardboard	Cigarette packets	Crescent & Stars	Tanzania Cigarette Company	National	1
Plastics	Soft plastics	Cupid Condoms	Cupid Ltd	National	1
Plastics	Plastic sachets	Dabaga Chili Sauce	Chai Bora Ltd	National	1
Plastics	Soft plastics	Detrex	Pwani Oil Products Ltd	Regional	1
Plastics	Bottles/Containers	Diana Lotion	AYU INTL LLC	International	1
Plastics	Beverage bottles	DOZM Vodka	Makha Beverages Co. Ltd	National	1
Plastics	Jerry can	DRX Doctor	Mti Mkavu Products	National	1
Plastics	Bottles/Containers	Esther Dye	Expert Spinners Solvents	International	1
Plastics	Bottles/Containers	Extra Clair	Ghandour Industries Congo	Regional	1
Plastics	Bottles/Containers	Farm	Nanjing Limin Chemical & Co.Ltd	National	1
Plastics	Bottles/Containers	Farmguard	Farm Base Limited	National	1
Plastics	Bottles/Containers	Femo	Tanga Pharmaceutical & Plastics Ltd	National	1
Plastics	Food wrappers	Football Super Ballcone Stars	Statpack Ltd	International	1
Glass	Glass Beverage bottles	Four Cousin	UHN-Loveren Vinyards	International	1
Plastics	Soft plastics	Freestyle	Hengan Sanitary & Baby Products Ltd	International	1
Plastics	Polystyrene/foam pieces and packaging	Fungo Forces	Jade Stone Ltd	Regional	1
Plastics	Food wrappers	Furaha Biscuits	Furaha Nyanza Co. Ltd.	National	1
Plastics	Bottles/Containers	Garlic Vestline	Tanga Pharmaceutical & Plastics Ltd	National	1
Plastics	Bottles/Containers	Gearax	Oryx Services & Specialities Ltd	National	1
Plastics	Food wrappers	Green Label	Afritea & Coffee Blenders	National	1
Plastics	Bottles/Containers	Habibi	Tanga Pharmaceutical & Plastics Ltd	National	1
Plastics	Bottles/Containers	Halisi	Tanga Pharmaceutical & Plastics Ltd	National	1
Plastics	Beverage bottles	Hill Water	Hill Packaging Ltd	National	1
Glass	Glass Beverage bottles	Imagi	Dodoma Wine Co Ltd	National	1
Plastics	Food wrappers	Jambo Glucose Powder	Jambo Group of Companies	National	1
Glass	Glass Beverage bottles	Jogo Vodka	Jensar Distillers Ltd	National	1
Plastics	Food wrappers	Joypop	Candyman Ltd	National	1
Plastics	Food wrappers	Khasamu Coffee	Khasamu Company Ltd	National	1
Glass	Glass Beverage bottles	Kitoko	Blue Nile Distilleries Ltd	National	1
Plastics	Beverage bottles	Kutoka Tangawizi	Blue Nile Distilleries Ltd	National	1
Plastics	Soft plastics	Lato Milk	Pearl Dairy Farms Ltd	Regional	1
Plastics	Bottles/Containers	Lincoderm	LPL Pharmaceuticals Ltd	International	1
Plastics	Beverage bottles	Mangosayona	Motisun Group	National	1
Plastics	Plastic sachets	Maq	Blics Brands Ltd	International	1
Plastics	Food wrappers	Mars	Mars Wrigley Confectionery Ltd	International	1
Paper/Cardboard	Cigarette packets	Master Menthol	Mastermind Tobacco (T) Ltd	National	1
Plastics	Beverage bottles	Milk Shake	Saidi Mazana Food Product	National	1
Plastics	Food wrappers	Milkie	Nyra Chocolate Pvt Ltd	International	1
Plastics	Food wrappers	Milky	Candy Kenya Ltd	Regional	1
Plastics	Food wrappers	MIO	Glacier Products Ltd	International	1
Paper/Cardboard	Cardboard boxes	Mo Family	METL Group	National	1
Plastics	Beverage bottles	Mobimba	Hucky & Martin Beverages Co. Ltd	National	1
Metals	Cans (food)	NIDO	Nestlé Kenya Limited	Regional	1
Plastics	Food wrappers	Nyra Lacto	Nyra Chocolate Pvt Ltd	International	1
Plastics	Beverage bottles	One Short Vodka	Paramount Industries East Africa Ltd	National	1
Paper/Cardboard	Cartons (Tetrapak)	Original Cream	Jambo Group of Companies	National	1
Plastics	Bottles/Containers	Paramea	Farm Base Limited	National	1
Plastics	Beverage bottles	Paws Plus	Motisun Group	National	1
Plastics	Bottles/Containers	Pink Oil	MKU Investment Ltd	National	1
Plastics	Bottles/Containers	Podoa	Mamujee Products Ltd	National	1
Metals	Cans (drink)	Red Bull	Redbull GMBH	International	1
Plastics	Food wrappers	Roundy Cream	MFPPL	National	1
Glass	Glass Beverage bottles	Royal 69	Chief Distillers Uganda Ltd	Regional	1
Plastics	Soft plastics	Ruruka	Suba Azimo Trade & Engineering	National	1
Plastics	Beverage bottles	Savanna	Engarrafado Por Distell Ltd	International	1
Plastics	Beverage bottles	Sayona Twist	Sayona drinks Ltd	National	1
Plastics	Beverage bottles	Sparletta	Nyanza Bottling Company Ltd	National	1
Plastics	Bottles/Containers	Stella	Mamujee Products Ltd	National	1
Plastics	Food containers	Tomato Tanya	Afrcasia Seed Co Ltd	National	1
Plastics	Beverage bottles	Twist Cola	Motisun Group	National	1
Plastics	Beverage bottles	Twist Lemon	Motisun Group	National	1
Plastics	Beverage bottles	Twist Orange	Motisun Group	National	1
Plastics	Cups and plates	U-Fresh Orange	U-Fresh Food Ltd	National	1
Plastics	Food wrappers	Ukwaju Sweets	Furaha Nyanza Co. Ltd.	National	1
Plastics	Bottles/Containers	Vegimax	Syova Seed T Limited	National	1
Plastics	Food wrappers	Veve	KenAfric Industries Ltd	International	1
Plastics	Bottles/Containers	Young and Only	Mamujee Products Ltd	National	1
					11207
